# Supplementary material for: Analysis of the Origin of Emiratis as Inferred from a Family Study Based on HLA-A, -C, -B, -DRB1, and -DQB1 Genes
Source: Genes (Basel). 2023 May 26;14(6):1159. doi: 10.3390/genes14061159 (PMC10298278; doi:10.3390/genes14061159)
Supplement: Supplementary file 1 [file genes-14-01159-s001.zip]

Archive with 4 entries (4 files):
- Supplementary Table  S2.pdf
- Supplementary Table S1.pdf
- Supplementary Table S3.pdf
- Supplementary Table S4.pdf
